# Supplementary material for: Benchmarking and Analysis of Protein Docking Performance in Rosetta v3.2
Source: PLoS One. 2011 Aug 2;6(8):e22477. doi: 10.1371/journal.pone.0022477 (PMC3149062; doi:10.1371/journal.pone.0022477)
Supplement: Table S1 — (XLS) [file pone.0022477.s001.xls]

## Sheet: Sheet1
PDB	N5	Lrmsd	Irmsd	Fnat	CAPRI quality
1A2K	0	11.949	5.199	0.179
1ACB	0	8.353	4.557	0.339
1AHW	5	6.83	1.382	0.533	**
1AK4	5	7.313	1.358	0.15	*
1AKJ	1	5.964	1.482	0.758
1ATN	2	3.625	1.528	0.431
1AVX	3	10.102	1.867	0.419	**
1AY7	3	3.69	1.55	0.69	**
1AZS	0	16.203	5.414	0.303
1B6C	5	6.055	1.512	0.569	**
1BJ1	4	13.668	2.253	0.431	*
1BKD	0	11.057	5.618	0.037
1BUH	3	4.507	1.727	0.632	**
1BVK	3	5.52	1.765	0.75	**
1BVN	4	2.598	1.348	0.4	**
1CGI	4	3.583	1.757	0.525	**
1D6R	5	6.538	2.142	0.5	*
1DFJ	4	4.099	1.387	0.517	**
1DQJ	0	12.402	6.151	0.042
1E4K	4	6.202	1.98	0.286	*
1E6E	5	1.511	0.789	0.821	***
1E6J	3	8.023	2.48	0.341	*
1E96	1	12.077	3.377	0.395
1EAW	4	4.807	1.314	0.597	**
1EER	1	4.997	2.232	0.305
1EFN	1	7.745	3.575	0.294
1EWY	1	5.544	3.006	0.273
1EZU	1	8.45	2.816	0.315
1F34	1	10.067	3.995	0.188
1F51	0	19.788	12.352	0.038
1FAK	1	9.372	3.304	0.158
1FC2	4	5.978	1.534	0.633	**
1FQ1	2	5.771	2.175	0.607
1FQJ	0	12.138	6.477	0.021
1FSK	5	4.11	1.034	0.726	**
1GCQ	4	1.312	0.716	0.767	***
1GHQ	1	10.591	2.686	0.45
1GLA	2	6.682	2.98	0.205
1GP2	0	18.077	5.227	0.107
1GPW	4	4.497	1.981	0.538	**
1GRN	1	6.065	1.243	0.587
1H1V	0	33.571	9.957	0.025
1HE1	3	3.558	1.306	0.417	**
1HE8	2	5.709	3.187	0.462
1HIA	3	5.057	1.952	0.377	**
1I2M	1	7.639	2.681	0.323
1I4D	1	7.661	3.13	0.304
1I9R	1	5.459	0.52	0.8
1IB1	1	9.145	3.953	0.111
1IBR	0	13.839	5.459	0.035
1IJK	3	5.116	2.351	0.762	*
1IQD	5	1.988	1.26	0.569	**
1J2J	2	3.549	1.1	0.522
1JMO	2	8.491	2.819	0.32
1JPS	5	4.425	1.154	0.705	**
1K4C	1	6.742	2.153	0.365
1K5D	2	10.599	2.874	0.253
1K74	2	6.31	1.628	0.475
1KAC	0	8.359	4.014	0.214
1KKL	0	9.235	4.598	0.15
1KLU	0	22.132	8.164	0.029
1KTZ	5	2.39	0.513	0.639	***
1KXP	5	2.525	1.158	0.536	**
1KXQ	3	2.288	1.248	0.507	**
1M10	0	9.835	4.463	0.107
1MAH	3	3.708	1.944	0.312	**
1ML0	5	0.862	0.404	0.836	***
1MLC	0	15.525	4.312	0.256
1NCA	3	1.431	0.459	0.727	***
1NSN	2	3.081	1.149	0.512
1NW9	1	7.282	2.332	0.356
1OPH	5	1.085	0.232	0.83	***
1PPE	5	2.458	0.905	0.672	***
1PXV	0	21.202	9.494	0.057
1QA9	5	1.442	0.593	0.833	***
1QFW	1	12.292	1.927	0.426
1R8S	0	18.911	5.208	0.111
1RLB	1	8.776	3.875	0.25
1S1Q	0	8.324	4.366	0.235
1SBB	5	1.019	0.603	0.676	***
1TMQ	1	3.535	1.466	0.471
1UDI	5	4.291	2.165	0.419	**
1VFB	4	10.822	1.959	0.655	**
1WEJ	2	5.776	2.596	0.5
1WQ1	3	3.519	1.48	0.672	**
1XD3	3	11.737	2.692	0.3	*
1XQS	4	3.68	1.47	0.481	**
1Y64	0	20.454	13.702	0
1YVB	4	6.066	1.322	0.634	**
1Z0K	1	9.099	3.555	0.25
1Z5Y	2	4.141	1.141	0.529
1ZHI	4	7.475	1.465	0.562	**
2AJF	2	5.299	1.233	0.535
2B42	0	8.032	5.845	0.027
2BTF	0	9.827	4.437	0.345
2C0L	5	2.817	1.149	0.431	**
2CFH	4	2.899	1.247	0.635	**
2FD6	3	10.099	1.849	0.543	**
2H7V	1	12.939	3.647	0.269
2HLE	5	2.884	0.887	0.661	***
2HQS	2	11.559	2.688	0.239
2HRK	5	3.408	1.423	0.535	**
2I25	3	6.361	1.796	0.511	**
2JEL	3	1.809	0.401	0.857	***
2MTA	4	1.162	0.656	0.682	***
2NZ8	1	9.592	3.914	0.216
2O8V	2	10.184	3.623	0.4
2OOB	4	3.131	1.036	0.857	**
2OT3	0	14.472	6.004	0.035
2PCC	1	9.316	3.378	0.263
2QFW	3	2.909	0.643	0.905	***
2SIC	3	3.527	0.592	0.791	***
2SNI	3	4.474	1.141	0.565	**
2UUY	5	4.99	1.298	0.541	**
7CEI	5	3.266	0.785	0.591	***
