# Supplementary material for: Benchmarking and Analysis of Protein Docking Performance in Rosetta v3.2
Source: PLoS One. 2011 Aug 2;6(8):e22477. doi: 10.1371/journal.pone.0022477 (PMC3149062; doi:10.1371/journal.pone.0022477)
Supplement: Table S2 — (XLS) [file pone.0022477.s002.xls]

## Sheet: Sheet1
PDB	N5	Lrmsd	Irmsd	Fnat	CAPRI quality
1A2K	3	9.41	1.91	0.44	**
1ACB	0	11.47	5.66	0.047
1AHW	5	4.81	1.58	0.395	**
1AK4	2	11.02	3.67	0
1AKJ	3	5.55	1.51	0.5	**
1ATN	0	9.52	5.34	0
1AVX	4	5.07	1.26	0.553	**
1AY7	1	4.6	0.88	0.7
1AZS	3	8.55	1.72	0.476	**
1B6C	5	5.88	1.31	0.6	**
1BJ1	0	14.73	4.7	0.029
1BKD	0	11.27	5.59	0.018
1BUH	3	8.11	2.16	0.458	*
1BVK	4	6.96	2.9	0.188	*
1BVN	3	2.44	1.18	0.395	**
1CGI	3	8.88	2.63	0.262	*
1D6R	4	5.63	1.86	0.474	**
1DFJ	2	8.26	3.74	0.209
1DQJ	0	12.77	5.67	0.07
1E4K	4	12.75	2.66	0.205	*
1E6E	5	1.88	0.69	0.65	***
1E6J	0	8.73	4.19	4
1E96	0	18.44	5.46	0.167
1EAW	4	4.24	1.28	0.392	**
1EER	2	9.14	3.26	0.056
1EFN	0	11.21	4.67	0.059
1EWY	0	14.07	7.32	0.059
1EZU	0	37.66	10.54	0.045
1F34	0	10.96	4.3	0.041
1F51	0	8.51	4.12	0.212
1FAK	1	10.26	3.13	0.13
1FC2	0	26.08	6.12	0.045
1FQ1	1	4.22	1.27	0.55
1FQJ	2	5.49	2.58	0.314
1FSK	4	5.27	1.01	0.6	**
1GCQ	2	1.34	0.69	0.636
1GHQ	0	9.02	4.07	0.071
1GLA	1	9.35	3.39	0.05
1GP2	1	8.41	2.05	0.364
1GPW	4	1.32	0.68	0.63	***
1GRN	3	10.93	2.95	0.292	*
1H1V	0	21.81	6.39	0.026
1HE1	0	13.4	6.61	0.079
1HE8	0	8.45	4.27	0.526
1HIA	4	7.11	2.28	0.283	*
1I2M	2	10.97	2.68	0.208
1I4D	0	13.42	6.22	0.167
1I9R	1	12.88	3.81	0.2
1IB1	0	20.45	10.78	0
1IBR	0	13.85	4.98	0.076
1IJK	0	18.62	8.17	0.053
1IQD	2	6.17	2.38	0.333
1J2J	0	10.67	4.11	0.059
1JMO	0	9.03	4.26	0
1JPS	4	4.52	1.18	0.429	**
1K4C	3	1.68	0.87	0.441	**
1K5D	1	11.01	2.97	0.149
1K74	3	7.79	2.08	0.233	*
1KAC	1	8.11	3.69	0.185
1KKL	2	3.37	1.08	0.458
1KLU	1	8.67	2.2	0.192
1KTZ	5	2.8	0.52	0.692	***
1KXP	5	5.54	1.37	0.477	**
1KXQ	5	1.84	0.9	0.422	**
1M10	0	26.47	11.2	0.091
1MAH	2	4.51	2.17	0.27
1ML0	5	1.78	0.62	0.633	***
1MLC	0	17.75	4.09	0.12
1NCA	5	1.08	0.29	0.703	***
1NSN	0	21.2	13.27	0.071
1NW9	2	10.35	2.74	0.114
1OPH	5	4.58	0.85	0.708	***
1PPE	5	1.06	0.46	0.629	***
1PXV	1	10.75	3.97	0.096
1QA9	4	0.99	0.55	0.75	***
1QFW	1	4.91	0.81	0.484
1R8S	0	22.17	8.3	0.02
1RLB	2	3.62	1.49	0.583
1S1Q	0	9.83	4.28	0
1SBB	4	2.46	0.77	0.609	***
1TMQ	0	18.65	12.63	0
1UDI	5	2.07	0.94	0.541	***
1VFB	0	9.12	4.05	0.15
1WEJ	1	6.87	2.88	0.13
1WQ1	1	8.18	2.3	0.341
1XD3	5	6.02	1.85	0.375	**
1XQS	5	3.93	1.74	0.256	**
1Y64	0	25.22	16.1	0
1YVB	3	3.72	0.74	0.455	**
1Z0K	1	7.82	3.57	0.143
1Z5Y	4	5.09	1.88	0.394	**
1ZHI	3	6.86	1.53	0.45	**
2AJF	0	16.88	7.38	0.111
2B42	0	10.47	4.66	0.07
2BTF	3	3.82	1.43	0.231	*
2C0L	3	4.5	1.3	0.381	**
2CFH	2	2.56	1.03	0.5
2FD6	0	22.23	4.74	0.267
2H7V	0	20.11	5.21	0.156
2HLE	5	3.26	1.14	0.417	**
2HQS	4	6.85	2.14	0.186	*
2HRK	3	4.88	2.32	0.378	*
2I25	1	7.14	1.39	0.3
2JEL	5	1.17	0.36	0.862	***
2MTA	5	9.19	3.21	0.174	*
2NZ8	0	10.56	4.52	0.081
2O8V	0	16.49	4.11	0.214
2OOB	0	7.57	5.27	13.93
2OT3	0	12.01	4.45	0.101
2PCC	3	5.64	2.96	0.267	*
2QFW	3	2.909	0.643	0.905	***
2SIC	5	3	0.49	0.727	***
2SNI	3	3.32	0.89	0.6	***
2UUY	5	6.21	1.31	0.279	**
7CEI	4	2.49	0.64	0.464	**
